# Supplementary material for: Bone Mineral Density-Associated Polymorphisms Are Associated with Obesity-Related Traits in Korean Adults in a Sex-Dependent Manner
Source: PLoS One. 2012 Dec 27;7(12):e53013. doi: 10.1371/journal.pone.0053013 (PMC3531417; doi:10.1371/journal.pone.0053013)
Supplement: Table S1 — Selection of 5 polymorphisms after 2 screening stages with 18 BMD-associated polymorphisms. (XLS) [file pone.0053013.s001.xls]

## Sheet: Supporting information
Table S1. Selection of 5 polymorphisms after 2 screening stages with 18 BMD-associated polymorphisms
Gene	GWAS-SNP	Proxy SNPa	Linkage (r2)a	Reason for removal	N	Primers used in genotyping with UOPb	UOPb	Call rate	Concordance ratec
Removal of 11 SNPs after first screening with 714 subjects (331 men and 383 women)
CTNNB1	rs87938			No association
DOK6	rs17184557			No association
FAM3C	rs7776725			No association
FLJ42280	rs7781370	rs10808100	1	No association
GALNT3	rs6710518			No association
MEPE	rs1471403	rs7683315	1	Deviation from HWE
RANKL	rs9525613			No association
SOX4	rs9466056			No association
TBC1D8	rs2278729			No association
TCNDC3	rs1721400			No association
ZBTB40	rs7524102			No association
Removal of 2 SNPs after second screening with 1,648 subjects (584 men and 1,064 women)
OPG	rs6469804	rs13262276	1	No association	1646	F: GGGCATTTCATTCACTTCTCA R: AGAAAGCTACTGCCTGCT	CAAGGTCCAGATCATGCATC C TCTCCTCTTTG	0.999	0.99
SOX6	rs7117858			No association	1647	F: CAGCAACACAAAGGCTTCT R: GTCAAGAACAGGACAAACTGAA	TTCTCTTTGC G GCCAACCATATTCCCC	0.999	0.979
List-up of 5 SNPs used in combined association analysis with 2,362 subjects (915 men and 1,447 women)
RANKL	rs9594738				1643	F: TTCAGAAAGTGGAAACGGAAAG R: GCCCAAAACTCTTCAAGTCTC	ATATCTGCTA C GAAGCTTTGCATCAGAAAAGTAC	0.997	1
NUFIP1	rs17066364				1642	F: CCCGGCCAAGACAATCTA R: CGCAGACGTTTAAACCTATTTTC	CGCTTATATTT C GAGTCCTCTCTAAGAGTATCTAGC	0.996	1
OSBPL1A	rs7227401				1640	F: TGGATTCACATGGACAAGAGT R: TCATCATTTTTCTTGATTGACAATGTT	CATCTGGGAATC C GGCAGCAAATCACA	0.995	0.995
ESR1	rs1999805	rs1856057	1		1644	F: CACTCCATACCTAAATCCCAGT R: GGGTGACAATATGAATTTGATTTAACTT	TCGTTATA C AAAAGAGTTGTGACATAGTATGTTT	0.998	0.984
ESR1	rs2941740	rs2982573	1		1644	F: CATAGAGCAGGACACATTTTAGTT R: CCCCCACAATGCGTTAGTA	GTGAATCTTGTTGAGATTTTATG C TCAGTCAATTGC	0.998	1
Abbreviations: BMD, bone mineral density; GWAS, genome-wide association study; SNP, single nucleotide polymorphism; UOP, unlabeled oligonucleotide probe; HWE, Hardy–Weinberg equilibrium
aWhen the reported GWAS SNPs were not in the format of the Affymetrix SNP array 5.0, the reported polymorphisms were replaced into proxy polymorphisms in the platform of the SNP array (r2 = 1 in CHB + JPT HapMap populations).
bUnderlined letters indicated polymorphic sites of 7 SNPs in UOP which were able to form a perfectly matched duplex with 1 allele.
cA concordance rate indicated a replication rate of genotyping using UOP in 192 susbjects.
